# Supplementary material for: You Eat with Your Eyes: Framing of Food Choice Options Affects Decision Conflict and Visual Attention in Food Choice Task
Source: Nutrients. 2024 Oct 1;16(19):3343. doi: 10.3390/nu16193343 (PMC11478952; doi:10.3390/nu16193343)
Supplement: Supplementary file 1 [file nutrients-16-03343-s001.zip]

Archive with 1 entries (1 files):
- nutrients-3197879-supplementary.pdf
